# Supplementary material for: Copper(I)-Photocatalyzed Addition of Trichloromethanesulfenyl Chloride to Olefinic Compounds
Source: Molecules. 2025 Feb 2;30(3):661. doi: 10.3390/molecules30030661 (PMC11821038; doi:10.3390/molecules30030661)
Supplement: Supplementary file 1 [file molecules-30-00661-s001.zip]

Archive with 1 entries (1 files):
- molecules-3422489-supplementary.pdf
